# Supplementary material for: IDH1 Promotes Foam Cell Formation by Aggravating Macrophage Ferroptosis
Source: Biology (Basel). 2022 Sep 23;11(10):1392. doi: 10.3390/biology11101392 (PMC9598283; doi:10.3390/biology11101392)
Supplement: Supplementary file 1 [file biology-11-01392-s001.zip]

Archive with 4 entries (3 files):
- biology-1842169-Supplementary/
- biology-1842169-Supplementary/Supplementary Figure S1-2.pdf
- biology-1842169-Supplementary/Supplementary Table S1.xlsx
- biology-1842169-Supplementary/Supplementary Table S2.xlsx
