# Supplementary material for: IDH1 Promotes Foam Cell Formation by Aggravating Macrophage Ferroptosis
Source: Biology (Basel). 2022 Sep 23;11(10):1392. doi: 10.3390/biology11101392 (PMC9598283; doi:10.3390/biology11101392)
Supplement: Supplementary file 1 [file biology-11-01392-s001.zip › biology-1842169-Supplementary/Supplementary Table S1.xlsx]

## Sheet: 21 DEGs in GSE70126
21 Differentially Expressed Genes in GSE70126
ID	adj.P.Val	P.Value	t	B	logFC	Gene.symbol	Gene.title
ILMN_2729458	0.29695	0.0177	3.06739	-3.18973	1.05	Idh1	isocitrate dehydrogenase 1 (NADP+), soluble
ILMN_3131063	0.05356	0.000228	6.82562	1.15911	1.08	Ccnd3	cyclin D3
ILMN_2625855	0.33297	0.0258	2.80653	-3.56575	1.16	Gpx8	glutathione peroxidase 8 (putative)
ILMN_2661125	0.2174	0.00723	3.7182	-2.28252	1.3	Maged1	melanoma antigen, family D, 1
ILMN_2600565	0.22585	0.00823	3.62121	-2.41422	1.04	Maged2	melanoma antigen, family D, 2
ILMN_2680054	0.32175	0.0227	2.89324	-3.44024	1.25	Nrep	neuronal regeneration related protein
ILMN_1253741	0.34164	0.0284	2.74015	-3.6621	1.12	Pcolce	procollagen C-endopeptidase enhancer protein
ILMN_1377919	0.30036	0.0183	3.04664	-3.21946	1.25	Tubb2b	tubulin, beta 2B class IIB
ILMN_2778655	0.25171	0.0111	3.40175	-2.71705	1.46	Vcam1	vascular cell adhesion molecule 1
ILMN_2935012	0.00733	5.14e-06	-12.1209	4.44829	-2.44	Anxa4	annexin A4
ILMN_2989955	0.2919	0.0169	3.10082	-3.14194	1.05	Bmp1	bone morphogenetic protein 1
ILMN_1244272	0.10724	0.00116	5.22031	-0.43202	1.41	Epb41l3	erythrocyte membrane protein band 4.1 like 3
ILMN_2778279	0.00781	5.77e-06	11.9147	4.35912	2.38	Fosb	FBJ osteosarcoma oncogene B
ILMN_2981169	0.36849	0.0344	-2.60839	-3.8538	-1.2	Ifit2	interferon-induced protein with tetratricopeptide repeats 2
ILMN_3085992	0.11847	0.00155	-4.95883	-0.7279	-1.25	Ifi202b	interferon activated gene 202B
ILMN_2680827	0.17248	0.00402	-4.16992	-1.68785	-1.2	Il7r	interleukin 7 receptor
ILMN_1216818	0.15493	0.00315	-4.36501	-1.44102	-1.79	Malt1	MALT1 paracaspase
ILMN_2682928	0.26499	0.0128	-3.29843	-2.86176	-1.17	Rai14	retinoic acid induced 14
ILMN_1225204	0.10073	0.001	-5.34952	-0.28981	-1.92	Rsad2	radical S-adenosyl methionine domain containing 2
ILMN_1237003	0.00623	3.51e-06	-12.8143	4.7316	-1.04	Slu7	SLU7 splicing factor homolog (S. cerevisiae)
ILMN_2852904	0.36849	0.0345	-2.60665	-3.85634	-1.18	Ublcp1	ubiquitin-like domain containing CTD phosphatase 1

## Sheet: 21 DEGs in GSE70619
21 Differentially Expressed Genes in GSE70619
ID	adj.P.Val	P.Value	t	B	logFC	Gene.symbol	Gene.title
1419821_s_at	0.28953	0.0466	2.25	-3.96728	1.02	Idh1	isocitrate dehydrogenase 1 (NADP+), soluble
1415907_at	0.29328	0.0483	2.23	-3.99928	1.31	Ccnd3	cyclin D3
1424099_at	0.0922	0.000545	4.86	0.112551	1.76	Gpx8	glutathione peroxidase 8 (putative)
1450062_a_at	0.25195	0.031	2.48	-3.60123	1.68	Maged1	melanoma antigen, family D, 1
1426306_a_at	0.16432	0.00697	3.33	-2.23039	1.18	Maged2	melanoma antigen, family D, 2
1436736_x_at	0.05067	1.95e-05	7.24	3.00604	1.94	Nrep	neuronal regeneration related protein
1448433_a_at	0.12235	0.00223	4	-1.17528	1.25	Pcolce	procollagen C-endopeptidase enhancer protein
1452679_at	0.17466	0.00876	3.2	-2.44275	1.12	Tubb2b	tubulin, beta 2B class IIB
1451314_a_at	0.22369	0.0209	2.71	-3.24137	1.36	Vcam1	vascular cell adhesion molecule 1
1424176_a_at	0.28134	0.0429	2.3	-3.89436	1.08	Anxa4	annexin A4
1427458_at	0.1508	0.0056	-3.46	-2.02786	-1.72	Bmp1	bone morphogenetic protein 1
1440595_at	0.2828	0.0435	-2.29	-3.90578	-1.17	Epb41l3	erythrocyte membrane protein band 4.1 like 3
1422134_at	0.0922	0.000572	-4.83	0.068641	-2.41	Fosb	FBJ osteosarcoma oncogene B
1418293_at	0.19971	0.0137	2.94	-2.85721	3.51	Ifit2	interferon-induced protein with tetratricopeptide repeats 2
1421551_s_at	0.21546	0.0183	2.78	-3.12116	1.62	Ifi202b	interferon activated gene 202B
1448576_at	0.14814	0.0049	3.53	-1.9051	1.1	Il7r	interleukin 7 receptor
1456429_at	0.15594	0.00616	3.4	-2.11603	1.53	Malt1	MALT1 paracaspase
1441030_at	0.28743	0.0458	2.26	-3.95227	1.58	Rai14	retinoic acid induced 14
1421009_at	0.18389	0.0106	3.09	-2.61687	1.14	Rsad2	radical S-adenosyl methionine domain containing 2
1425489_at	0.13225	0.00311	3.8	-1.48555	1.15	Slu7	SLU7 splicing factor homolog (S. cerevisiae)
1454947_a_at	0.08672	0.000303	5.24	0.641337	1.76	Ublcp1	ubiquitin-like domain containing CTD phosphatase 1
