# Supplementary material for: IDH1 Promotes Foam Cell Formation by Aggravating Macrophage Ferroptosis
Source: Biology (Basel). 2022 Sep 23;11(10):1392. doi: 10.3390/biology11101392 (PMC9598283; doi:10.3390/biology11101392)
Supplement: Supplementary file 1 [file biology-11-01392-s001.zip › biology-1842169-Supplementary/Supplementary Table S2.xlsx]

## Sheet: Sheet1
Supplementary Table S2. Primer sequences
GenBank Accession number	Name	Sequence (5'-3')	Product size (bp)	Tm (℃)
NM_010497	IDH1-QPCR-F	AGGTGGGCTGAGGAGGC	70	60.69
	IDH1-QPCR-R	ACAGGGTAGGTCCGAGCTTT		60.54
NM_008084	GAPDH-QPCR-F	GAAGGTGAAGGTCGGAGTC	172	57.18
	GAPDH-QPCR-R	GAAGATGGTGATGGGATTTC		53.72
